# Supplementary material for: Rhizosphere Microbial Communities and Geochemical Constraining Mechanism of Antimony Mine Waste-Adapted Plants in Southwestern China
Source: Microorganisms. 2022 Jul 26;10(8):1507. doi: 10.3390/microorganisms10081507 (PMC9330434; doi:10.3390/microorganisms10081507)
Supplement: Supplementary file 1 [file microorganisms-10-01507-s001.zip]

Archive with 1 entries (1 files):
- microorganisms-1824882-supplementary.xlsx
