# Supplementary material for: Rhizosphere Microbial Communities and Geochemical Constraining Mechanism of Antimony Mine Waste-Adapted Plants in Southwestern China
Source: Microorganisms. 2022 Jul 26;10(8):1507. doi: 10.3390/microorganisms10081507 (PMC9330434; doi:10.3390/microorganisms10081507)
Supplement: Supplementary file 1 [file microorganisms-10-01507-s001.zip › microorganisms-1824882-supplementary.xlsx]

## Sheet: Table S1
Table S1: The geochemical parameters of all samples
Sampling area	Plant type	Sample number	As(mg/kg)	Sb(mg/kg)	pH	Fe(%)	K(%)	Mg(%)	P(%)	S(%)
Tailings area	Plantago asiatica L.	C01	2036	16248	7.48	6.28	2.06	0.31	0.25	5.02
		C02	2204	17483	7.3	6.41	2.12	0.26	0.26	5.06
		C03	2156	18596	7.31	6.43	2.09	0.26	0.26	4.98
		C04	2520	22549	7.36	7.25	1.82	0.29	0.24	5.26
	Rumex acetosa L.	M01	2036	16248	7.48	6.28	2.06	0.31	0.25	5.02
		M02	2434	21720	7.43	7.49	1.93	0.28	0.25	5.2
		M03	4194	30352	7.49	11.52	0.93	0.35	0.17	2.68
		M04	2202	19407	7.32	6.72	2.09	0.26	0.27	5.48
	Trifolium repens L.	S01	2300	19243	7.15	6.85	2.18	0.26	0.31	4.92
		S02	2019	16592	7.34	6.35	2.07	0.28	0.26	5.36
		S03	2157	18242	7.41	6.59	2.07	0.28	0.28	5.7
		S04	2266	18754	7.48	6.44	2.1	0.26	0.27	5.6
	Conyza canadensis (L.) Cronq.	X01	2337	17106	6.8	6.52	2.24	0.25	0.28	6.78
		X02	2103	16053	7.34	5.96	2.05	0.31	0.24	5.12
		X03	2172	18530	7.38	6.48	2.07	0.27	0.26	5.26
		X04	2337	17586	6.9	6.07	2.13	0.23	0.26	6.58
Waste rock area	Plantago asiatica L.	C05	537	1155	7.57	5.44	1.48	0.37	0.1	0.83
		C06	1247	4192	7.36	6.34	1.38	0.37	0.19	3.27
		C07	1426	6391	7.51	7.07	1.48	0.44	0.21	1.57
		C08	873	2889	7.5	5.7	1.47	0.4	0.14	1.36
	Rumex acetosa L.	M05	673	1898	7.62	5.65	1.36	0.43	0.12	1.21
		M06	710	2060	7.42	5.46	1.41	0.39	0.12	1.61
		M07	689	1960	7.42	5.41	1.42	0.38	0.12	1.29
		M08	489	613	6.67	5.17	1.5	0.42	0.1	1.03
	Trifolium repens L.	S05	683	1857	7.52	5.75	1.37	0.41	0.12	1.31
		S06	735	1781	7.57	5.92	1.38	0.4	0.13	1.33
		S07	873	2970	7.62	5.98	1.35	0.4	0.15	1.98
		S08	1327	5465	7.47	6.95	1.41	0.42	0.2	1.1
	Conyza canadensis (L.) Cronq.	X05	634	1723	7.47	5.72	1.44	0.39	0.11	0.89
		X06	714	1718	7.55	5.63	1.39	0.39	0.12	1.38
		X07	693	1898	7.57	5.82	1.38	0.4	0.12	1.43
		X08	837	2767	7.75	6.03	1.31	0.37	0.14	1.66
	CynoglossumlanceolatumForssk.	L01	1181	4222	7.47	6.56	1.44	0.37	0.19	2.13
		L02	805	2391	7.56	5.86	1.39	0.41	0.14	1.66
		L03	1129	3690	7.49	6.11	1.34	0.36	0.17	2.99
		L04	1098	4439	7.59	6.17	1.51	0.38	0.17	1.96
	Raphanus sativus L.	B01	476	731	7.23	5.21	1.35	1.09	0.1	0.82
	Brassica juncea (L.) Czern. et Coss.	J01	1304	7236	7.46	6.99	1.48	0.41	0.2	2.21
Slag area	Polygonum capitatum	T01	2384	32448	4.81	26.39	0.76	0.14	0.14	0.83
		T02	1697	27564	3.91	26.39	0.86	0.13	0.14	1.53
		T03	1533	26388	4.51	21.49	0.86	0.14	0.14	0.98
		T04	2029	26480	6.68	14.56	1.33	0.26	0.18	0.86
		T05	1989	30762	4.78	21.28	0.34	0.11	0.1	5.8
		T06	2924	32986	5.09	29.54	0.46	0.16	0.14	0.81

## Sheet: Table S2
Table S2: Microbial α-diversity of all samples
Sample number	Shannon	Chao1	ACE	Simpson	Observed species	PD whole tree	Goods coverage
S01	8.696	2586.51	2613.66	0.99	2380	175.627	0.993
S02	9.051	3004.97	3021.09	0.99	2718	207.113	0.992
S03	8.363	2480.62	2518.65	0.99	2300	169.28	0.994
S04	8.477	2423.71	2461.51	0.99	2178	156.577	0.993
S05	9.872	3864.15	3892.52	1	3518	215.11	0.989
S06	9.811	4211.62	4263.72	1	3797	223.375	0.987
S07	9.861	4060.7	4101.03	1	3674	220.731	0.988
S08	9.158	3592.66	3622.94	0.99	3215	217.943	0.989
M01	8.048	3200.43	3263.15	0.96	2908	181.992	0.99
M02	9.325	3738.73	3812.1	1	3361	211.558	0.988
M03	8.783	3543.1	3593.04	0.99	3138	197.831	0.988
M04	10.255	4545.85	4623.52	1	4161	242.899	0.987
M05	8.825	3541.18	3618.85	0.99	3215	199.336	0.989
M06	10.082	4407.83	4493.39	1	4008	238.799	0.987
M07	9.732	3979.41	4037.44	1	3637	228.401	0.989
M08	9.192	3626.74	3666.64	0.99	3274	209.918	0.989
X01	9.384	3881.18	3933.18	0.99	3500	217.43	0.988
X02	9.383	3873.28	3907.25	0.99	3484	219.43	0.988
X03	9.811	4177.91	4240.51	1	3767	229.932	0.987
X04	9.661	3769.06	3828.96	1	3435	215.742	0.989
X05	9.354	3486.81	3543.94	1	3189	195.801	0.99
X06	10.029	4069.74	4084.72	1	3739	222.258	0.989
X07	9.673	3935.28	3998.35	1	3561	222.621	0.988
X08	9.665	4219.52	4282.01	1	3779	240.104	0.987
C01	9.751	3872.69	3921.77	1	3550	228.946	0.989
C02	9.358	3818.05	3885.82	0.99	3502	223.224	0.989
C03	9.276	3484.08	3526.92	1	3072	191.845	0.988
C04	9.776	4757.48	4836.68	1	3944	237.838	0.982
C05	9.961	4116.82	4156.15	1	3782	225.928	0.989
C06	9.979	4653.82	4713.68	1	4188	245.175	0.986
C07	9.877	4090.1	4114.01	1	3750	221.07	0.989
C08	9.13	3859.14	3934.28	0.99	3522	211.676	0.988
L01	8.271	3458.54	3519.9	0.97	3162	190.992	0.99
L02	8.63	3575.73	3630.36	0.98	3251	195.304	0.989
L03	8.922	3558.05	3596.28	0.99	3196	192.646	0.989
L04	9.529	3902.07	3967.73	1	3565	228.803	0.989
T01	9.118	3858.97	3932.17	0.98	3487	226.394	0.988
T02	8.384	3616.51	3685.76	0.98	3249	212.13	0.988
T03	9.592	4050.75	4139.06	0.99	3667	234.678	0.988
T04	9.372	3987.44	4041.87	0.99	3648	235.392	0.989
T05	8.196	3065.35	3067.74	0.97	2718	198.995	0.99
T06	8.81	3129.21	3186.55	0.99	2863	184.071	0.991
J01	8.739	3297.55	3368.62	0.99	3018	190.348	0.99
B01	8.145	2744.47	2773.78	0.97	2506	167.601	0.992

## Sheet: Table S3
Table S3: Relative abundance of microorganisms associated with biogeochemical cycles of Sb and As.
Taxonomy	Proteobacteria	Actinobacteriota	Firmicutes	Pseudomonadales	Comamonadaceae	Acinetobacter	Arthrobacter	Bacillus
S01	0.492609	0.0499852	0.0148859	0.0047008	0.0566882	0.00047008	0.0103592	0.000104462
S02	0.455595	0.0445009	0.0242178	0.00464857	0.0291102	0.000139283	0.00934937	0.000417849
S03	0.386998	0.051291	0.0141024	0.00423072	0.0576632	6.96415e-05	0.0186117	0.000174104
S04	0.420008	0.0677786	0.0398698	0.0124832	0.0342288	0.00947125	0.00875742	0.00842662
S05	0.406411	0.0512039	0.00884447	0.0154604	0.0510821	0.00123614	0.00851368	0.000696415
S06	0.337883	0.128315	0.00781726	0.011456	0.0491147	0.00196737	0.052945	0.000539722
S07	0.315041	0.0843881	0.00868778	0.0132319	0.0372582	0.00177586	0.0381461	0.00107944
S08	0.431447	0.052353	0.0560962	0.0977941	0.0452322	0.0813239	0.00994133	0.00165399
M01	0.318749	0.046625	0.00659853	0.0188206	0.0477741	0.00170622	0.0142243	0.000974981
M02	0.384769	0.046329	0.0105159	0.0256629	0.0462594	0.00177586	0.0113167	0.000870519
M03	0.315842	0.0403747	0.00492714	0.0139631	0.0577676	0.00144506	0.00835698	0.000365618
M04	0.315459	0.0440134	0.0100806	0.0356565	0.0332016	0.00259415	0.00628515	0.00111426
M05	0.237338	0.0335846	0.00813065	0.00645925	0.037885	0.00127096	0.00694674	0.000661594
M06	0.362728	0.0620506	0.0107074	0.0152515	0.0554869	0.00139283	0.00927973	0.00273343
M07	0.352404	0.0568971	0.0214844	0.00957571	0.0363181	0.00163658	0.0142591	0.00156693
M08	0.344882	0.0699549	0.0144332	0.0350645	0.0459112	0.00125355	0.00726013	0.000574543
X01	0.438028	0.0339154	0.0104114	0.0068771	0.0543378	0.000156693	0.00297717	0.000974981
X02	0.33179	0.0554521	0.00802619	0.00933196	0.0405488	0.000487491	0.00703379	0.000974981
X03	0.320386	0.0407403	0.00976722	0.0122395	0.0373801	0.000330797	0.00680746	0.0010098
X04	0.325383	0.0432474	0.0217282	0.0163658	0.0775981	0.00581507	0.00964535	0.000974981
X05	0.361579	0.0562703	0.00682487	0.0202309	0.0966798	0.000261156	0.0176193	0.00118391
X06	0.356182	0.0353431	0.011665	0.0273343	0.0380069	0.000330797	0.00933196	0.00147988
X07	0.416683	0.0536936	0.00677264	0.0309208	0.082264	0.000278566	0.0163135	0.000835698
X08	0.323328	0.0340721	0.0104985	0.0148162	0.0498459	0.00114909	0.00266379	0.000835698
C01	0.383864	0.0391037	0.0112297	0.00779985	0.0450232	0.000295976	0.00508383	0.00104462
C02	0.468792	0.0369971	0.00971499	0.00860073	0.122378	0.000243745	0.00339502	0.00222853
C03	0.314971	0.0448491	0.106987	0.0209273	0.0184028	0.00280307	0.00302941	0.00861814
C04	0.301095	0.0440134	0.00976722	0.00964535	0.0428818	0.000278566	0.00506642	0.000870519
C05	0.406672	0.0468339	0.00614586	0.0137716	0.0674304	0.000208925	0.00867037	0.00154952
C06	0.386963	0.0664032	0.00534499	0.0194126	0.0451103	0.000487491	0.016505	0.0013406
C07	0.313282	0.0501071	0.00597176	0.0136149	0.0480701	0.00043526	0.0114734	0.00123614
C08	0.467765	0.105873	0.0156519	0.035848	0.117973	0.00631997	0.0502464	0.00113167
L01	0.431342	0.203614	0.00524052	0.113707	0.0569319	0.000626774	0.145464	0.00207184
L02	0.470742	0.131744	0.00565837	0.1311	0.0618243	0.000226335	0.091979	0.00102721
L03	0.496091	0.0886188	0.003012	0.0167662	0.0880617	0.00043526	0.0545119	0.000713826
L04	0.258945	0.0630082	0.00940161	0.021084	0.037502	0.00243745	0.0072079	0.00175845
T01	0.238923	0.0618591	0.00597176	0.0125181	0.0247924	0.000383028	0.00783467	0.000853109
T02	0.291032	0.0683009	0.0163483	0.00934937	0.0267075	0.000313387	0.00649407	0.00936678
T03	0.420391	0.0428121	0.0215018	0.0130926	0.0360743	0.0013406	0.0107944	0.00245486
T04	0.226718	0.0501245	0.00591953	0.0166269	0.0311994	0.000174104	0.00729495	0.0010098
T05	0.20156	0.0596654	0.00189773	0.00311646	0.0157738	0.000226335	0.0057106	0.000261156
T06	0.395216	0.0592127	0.0013406	0.00828734	0.0316521	0.000139283	0.0267423	0.000243745
J01	0.461114	0.035552	0.00245486	0.0206313	0.145446	0.000539722	0.00985428	0.000261156
B01	0.32291	0.233177	0.0125181	0.00478785	0.0465902	0.000243745	0.149381	0.000626774
